# Supplementary material for: In Situ Polymerization Controlled Growth of Perovskite via Benzoic Acid Crosslinking Agent for Highly Efficient and Mechanically Robust Flexible Perovskite Solar Cell
Source: Adv Sci (Weinh). 2025 Jul 21;12(39):e08253. doi: 10.1002/advs.202508253 (PMC12533145; doi:10.1002/advs.202508253)
Supplement: Supplementary file 2 — Supporting Information [file ADVS-12-e08253-s003.xlsx]

## Sheet: Sheet1
SampleName=W/4-HBA				SampleName=W/3-BA				SampleName=control				SampleName=W/4-HBA（FPSCs)				SampleName=W/3-BA（FPSCs)				SampleName=control（FPSCs)
Value_V	Value_I			Value_V	Value_I			Value_V	Value_I			Value_V	Value_I			Value_V	Value_I			Value_V	Value_I
1.2	-2.55281			1.2	-9.16191			1.2	-8.26281			1.2	-0.37216			1.2	-4.2991			1.2	-11.2027
1.18	5.88987			1.18	0.987836			1.18	-2.78028			1.18	6.42059			1.172	3.44196			1.172	-1.76768
1.16	11.831			1.16	7.42441			1.16	2.65002			1.16	11.5913			1.144	9.8443			1.144	6.13574
1.14	16.1135			1.14	12.4828			1.14	7.71752			1.14	15.2809			1.116	14.4395			1.116	11.9331
1.12	19.0751			1.12	16.228			1.12	12.1045			1.12	17.8358			1.088	17.8253			1.088	15.9861
1.1	21.0555			1.1	18.8988			1.1	15.5819			1.1	19.5213			1.06	19.8634			1.06	18.4313
1.08	22.3555			1.08	20.7823			1.08	18.1856			1.08	20.6353			1.032	21.0217			1.032	19.8171
1.06	23.2342			1.06	21.9981			1.06	19.9781			1.06	21.379			1.004	21.6884			1.004	20.6064
1.04	23.8037			1.04	22.7512			1.04	20.8849			1.04	21.8581			0.976	22.0757			0.976	21.0986
1.02	24.1684			1.02	23.3584			1.02	21.7537			1.02	22.2304			0.948	22.3203			0.948	21.419
1	24.4255			1	23.7226			1	22.3202			1	22.4251			0.92	22.4718			0.92	21.6443
0.98	24.6202			0.98	23.9509			0.98	22.6575			0.98	22.5927			0.892	22.572			0.892	21.807
0.96	24.7785			0.96	24.1589			0.96	22.907			0.96	22.7184			0.864	22.6432			0.864	21.9132
0.94	24.8578			0.94	24.2842			0.94	23.1029			0.94	22.7906			0.836	22.6924			0.836	21.9961
0.92	24.9354			0.92	24.372			0.92	23.1894			0.92	22.8552			0.808	22.7359			0.808	22.071
0.9	25.0037			0.9	24.4667			0.9	23.1994			0.9	22.9434			0.78	22.7872			0.78	22.1316
0.88	25.0507			0.88	24.5165			0.88	23.3166			0.88	22.953			0.752	22.8143			0.752	22.1802
0.86	25.0867			0.86	24.5736			0.86	23.4016			0.86	22.9867			0.724	22.8287			0.724	22.2242
0.84	25.0949			0.84	24.6121			0.84	23.407			0.84	23.0373			0.696	22.8631			0.696	22.2568
0.82	25.1631			0.82	24.6859			0.82	23.4467			0.82	23.0353			0.668	22.9026			0.668	22.292
0.8	25.2073			0.8	24.7053			0.8	23.5147			0.8	23.0761			0.64	22.9211			0.64	22.3196
0.78	25.2232			0.78	24.6869			0.78	23.5311			0.78	23.1322			0.612	22.9354			0.612	22.3306
0.76	25.2809			0.76	24.7383			0.76	23.5638			0.76	23.1199			0.584	22.9517			0.584	22.3499
0.74	25.2621			0.74	24.791			0.74	23.6609			0.74	23.1972			0.556	22.9688			0.556	22.3484
0.72	25.2772			0.72	24.8021			0.72	23.6544			0.72	23.198			0.528	22.9803			0.528	22.3718
0.7	25.3428			0.7	24.7874			0.7	23.6922			0.7	23.2059			0.5	22.9896			0.5	22.3872
0.68	25.384			0.68	24.8478			0.68	23.7628			0.68	23.2765			0.472	22.9852			0.472	22.3857
0.66	25.3768			0.66	24.8967			0.66	23.7571			0.66	23.2893			0.444	22.9878			0.444	22.4033
0.64	25.4186			0.64	24.8784			0.64	23.761			0.64	23.2695			0.416	22.9967			0.416	22.4063
0.62	25.4411			0.62	24.8995			0.62	23.8038			0.62	23.3147			0.388	22.9989			0.388	22.4031
0.6	25.4527			0.6	24.9129			0.6	23.7717			0.6	23.3466			0.36	23.0146			0.36	22.421
0.58	25.5141			0.58	24.9371			0.58	23.781			0.58	23.3294			0.332	23.0271			0.332	22.4126
0.56	25.5461			0.56	24.9224			0.56	23.8362			0.56	23.3933			0.304	23.035			0.304	22.418
0.54	25.52			0.54	24.9734			0.54	23.8656			0.54	23.4197			0.276	23.0355			0.276	22.4122
0.52	25.5675			0.52	24.9758			0.52	23.8708			0.52	23.4142			0.248	23.03			0.248	22.407
0.5	25.5857			0.5	24.9738			0.5	23.9257			0.5	23.4134			0.22	23.0415			0.22	22.4223
0.48	25.5479			0.48	24.9858			0.48	23.8835			0.48	23.4591			0.192	23.041			0.192	22.4389
0.46	25.587			0.46	25.0037			0.46	23.9018			0.46	23.4855			0.164	23.0457			0.164	22.4455
0.44	25.6333			0.44	25.0092			0.44	23.9589			0.44	23.4557			0.136	23.0464			0.136	22.458
0.42	25.64			0.42	25.0445			0.42	23.968			0.42	23.4861			0.108	23.0561			0.108	22.4611
0.4	25.6116			0.4	25.0575			0.4	23.9917			0.4	23.5233			0.08	23.0633			0.08	22.4732
0.38	25.634			0.38	25.074			0.38	23.9839			0.38	23.5126			0.052	23.0588			0.052	22.4797
0.36	25.6773			0.36	25.0366			0.36	23.9723			0.36	23.5034			0.024	23.0572			0.024	22.4779
0.34	25.6819			0.34	25.0667			0.34	24.0645			0.34	23.5361			-0.004	23.0391			-0.004	22.491
0.32	25.6516			0.32	25.083			0.32	24.099			0.32	23.5557			-0.032	23.0432			-0.032	22.4907
0.3	25.6929			0.3	25.0622			0.3	24.1338			0.3	23.5343			-0.06	23.0456			-0.06	22.5047
0.28	25.7163			0.28	25.117			0.28	24.0707			0.28	23.56			-0.088	23.0552			-0.088	22.4993
0.26	25.7112			0.26	25.1127			0.26	24.0758			0.26	23.5868			-0.116	23.065			-0.116	22.4918
0.24	25.6813			0.24	25.0967			0.24	24.0531			0.24	23.551			-0.144	23.0888			-0.144	22.5062
0.22	25.7046			0.22	25.1615			0.22	24.1773			0.22	23.5846			-0.172	23.0991			-0.172	22.5016
0.2	25.7265			0.2	25.1349			0.2	24.187			0.2	23.5984			-0.2	23.1167			-0.2	22.4911
0.18	25.7399			0.18	25.1481			0.18	24.241			0.18	23.5829
0.16	25.6993			0.16	25.1316			0.16	24.2802			0.16	23.5981
0.14	25.7218			0.14	25.1289			0.14	24.2166			0.14	23.5813
0.12	25.7623			0.12	25.1323			0.12	24.1671			0.12	23.5772
0.1	25.7673			0.1	25.1539			0.1	24.1871			0.1	23.6228
0.08	25.7553			0.08	25.1429			0.08	24.2136			0.08	23.6359
0.06	25.7475			0.06	25.1909			0.06	24.2027			0.06	23.6059
0.04	25.7988			0.04	25.1993			0.04	24.2185			0.04	23.6322
0.02	25.7967			0.02	25.1634			0.02	24.2638			0.02	23.6266
0	25.7718			0	25.1922			0	24.2999			0	23.6286
-0.02	25.809			-0.02	25.2234			-0.02	24.2699			-0.02	23.6353
-0.04	25.8007			-0.04	25.1988			-0.04	24.3197			-0.04	23.6621
-0.06	25.774			-0.06	25.2246			-0.06	24.3376			-0.06	23.6175
-0.08	25.7868			-0.08	25.2595			-0.08	24.4165			-0.08	23.6303
-0.1	25.8379			-0.1	25.2475			-0.1	24.3907			-0.1	23.6549
-0.12	25.8242			-0.12	25.208			-0.12	24.3574			-0.12	23.6437
-0.14	25.8359			-0.14	25.266			-0.14	24.3966			-0.14	23.6348
-0.16	25.8306			-0.16	25.2384			-0.16	24.3929			-0.16	23.691
-0.18	25.8463			-0.18	25.2226			-0.18	28.2452			-0.18	23.6871
-0.2	25.8199			-0.2	25.2763			-0.2	28.7297			-0.2	23.6592
