# Supplementary material for: In Situ Polymerization Controlled Growth of Perovskite via Benzoic Acid Crosslinking Agent for Highly Efficient and Mechanically Robust Flexible Perovskite Solar Cell
Source: Adv Sci (Weinh). 2025 Jul 21;12(39):e08253. doi: 10.1002/advs.202508253 (PMC12533145; doi:10.1002/advs.202508253)
Supplement: Supplementary file 3 — Supporting Information [file ADVS-12-e08253-s001.xlsx]

## Sheet: Sheet1
W/4-HBA				W/3-BA				control
Lambda(nm)	EQE (%)			Lambda(nm)	EQE (%)			Lambda(nm)	EQE (%)
AM1.5G	22.801			AM1.5G	22.739			AM1.5G	22.2633
300	3.4479			300	3.4377			300	3.39532
310	11.9041			310	11.8227			310	11.2772
320	25.6444			320	25.5239			320	23.7753
330	40.314			330	39.992			330	36.7743
340	53.5685			340	53.2151			340	48.6295
350	65.7543			350	65.3187			350	59.4869
360	72.1918			360	71.9247			360	65.6098
370	74.8532			370	74.5866			370	68.1917
380	76.8636			380	76.5761			380	70.2788
390	77.1119			390	76.8122			390	70.8683
400	77.8844			400	77.7169			400	72.1658
410	79.2051			410	79.0994			410	73.945
420	80.8922			420	80.7444			420	75.8954
430	82.5781			430	82.3077			430	78.1527
440	83.9311			440	83.6893			440	80.0312
450	85.5117			450	85.3215			450	81.8928
460	86.8201			460	86.6123			460	83.7572
470	88.0178			470	87.6871			470	85.2544
480	89.3698			480	89.0456			480	86.8029
490	90.6442			490	90.3967			490	88.8485
500	91.677			500	91.4568			500	90.1376
510	92.2852			510	91.8555			510	90.6692
520	92.1923			520	91.8782			520	91.0523
530	92.06			530	91.7606			530	91.135
540	91.6156			540	91.1713			540	90.8016
550	91.2122			550	90.9216			550	90.5041
560	90.4622			560	90.1942			560	89.9744
570	90.0437			570	89.5831			570	89.3999
580	89.2923			580	88.959			580	88.8587
590	88.2948			590	87.9376			590	87.8849
600	86.9745			600	86.6154			600	86.4821
610	86.0021			610	85.7877			610	85.6064
620	86.1676			620	85.8615			620	85.6406
630	87.0458			630	86.9029			630	86.2756
640	88.2402			640	87.9924			640	87.4019
650	88.2788			650	87.9573			650	87.3796
660	86.4472			660	86.2875			660	85.5694
670	83.1767			670	83.0051			670	82.2256
680	80.2174			680	80.0273			680	79.3095
690	78.3654			690	78.2227			690	77.248
700	77.6812			700	77.4778			700	76.262
710	78.5226			710	78.3676			710	76.7851
720	80.1654			720	79.8766			720	77.9943
730	82.2281			730	82.184			730	79.9059
740	84.3147			740	83.9601			740	81.4362
750	85.3842			750	85.0427			750	82.4295
760	85.3498			760	85.1806			760	82.4945
770	84.1681			770	84.0859			770	80.5444
780	75.5031			780	75.6158			780	72.4938
790	49.9347			790	50.2009			790	48.003
800	20.9144			800	21.0793			800	20.1209
810	7.04324			810	7.04777			810	6.70898
820	1.71202			820	1.71092			820	1.65013
830	0.744021			830	0.743477			830	0.6938
840	0.294739			840	0.285491			840	0.274043
850	0.319971			850	0.304763			850	0.303499
860	0.28076			860	0.269805			860	0.286446
870	0.18531			870	0.184449			870	0.185591
880	0.010533			880	0.006979			880	0.008146
890	0.008973			890	0.008524			890	0.007781
900	0.006258			900	0.003828			900	0.00911
